# Supplementary material for: On cicadas of Hyalessa maculaticollis complex (Hemiptera, Cicadidae) of China
Source: Zookeys. 2014 Jan 13;(369):25–41. doi: 10.3897/zookeys.369.6506 (PMC3904117; doi:10.3897/zookeys.369.6506)
Supplement: XML Treatment for Hyalessa [file zookeys.369.6506-treatment1.xml]

<!DOCTYPE tp:taxon-treatment
  PUBLIC "-//TaxonX//DTD Taxonomic Treatment Publishing DTD v0 20100105//EN" "tax-treatment-NSO.dtd">
<tp:taxon-treatment xmlns:tp="http://www.plazi.org/taxpub"><tp:treatment-meta><mixed-citation publication-type="journal"><person-group><name><surname>Wang</surname><given-names>Xu</given-names></name><name><surname>Hayashi</surname><given-names>Masami</given-names></name><name><surname>Wei</surname><given-names>Cong</given-names></name></person-group><article-title>On cicadas of <italic>Hyalessa maculaticollis</italic> complex (Hemiptera, Cicadidae) of China</article-title><source>Zookeys</source><day>13</day><month>1</month><year>2014</year><volume>2014</volume><issue>369</issue><fpage>25</fpage><lpage>41</lpage><pub-id pub-id-type="doi">10.3897/zookeys.369.6506</pub-id></mixed-citation></tp:treatment-meta><tp:nomenclature><label>Genus</label><tp:taxon-name>
                            <tp:taxon-name-part taxon-name-part-type="genus">Hyalessa</tp:taxon-name-part>
                            <object-id xmlns:xlink="http://www.w3.org/1999/xlink" xlink:type="simple">http://species-id.net/wiki/Hyalessa</object-id>
                        </tp:taxon-name><tp:taxon-authority>China, 1925</tp:taxon-authority><tp:nomenclature-citation-list><tp:nomenclature-citation><tp:taxon-name>Pomponia (Oncotympana)</tp:taxon-name><comment> Stål, 1870: 710. Type species: <italic><tp:taxon-name>Pomponia (Oncotympana) pallidiventris</tp:taxon-name></italic> Stål</comment></tp:nomenclature-citation><tp:nomenclature-citation><tp:taxon-name>Oncotympana</tp:taxon-name><comment>: Distant 1905: 60, 70. Type species: <italic><tp:taxon-name>Pomponia (Oncotympana) pallidiventris</tp:taxon-name></italic> Stål</comment></tp:nomenclature-citation><tp:nomenclature-citation><tp:taxon-name>Sonata</tp:taxon-name><comment> Lee, 2010: 20. Type species: <italic><tp:taxon-name>Oncotympana fuscata</tp:taxon-name></italic> Distant</comment></tp:nomenclature-citation></tp:nomenclature-citation-list></tp:nomenclature><tp:treatment-sec sec-type="Type species"><title>Type species.</title><p><italic><tp:taxon-name>Hyalessa ronshana</tp:taxon-name></italic> China.</p><p>Body small to large, head including eyes wider than pronotum. Anterolateral pronotal collar not dentate. Medial pronotal collar about one-fourth to one-third the length of inner area. Wings hyaline; fore wing with 8 apical cells, with fuscous spots at bases of apical cells second, third, fifth, and seventh, a marginal series of minute pale fuscous spots near apices of longitudinal veins to apical cells in most species; hind wing with 6 apical cells. Male operculum wider than long, lateral margin roundly produced laterad, overlapped or nearly touching to the other one centrally. Male abdomen slightly shorter than distance from head to cruciform elevation. Posterior margin of male abdominal tergite III much wider than mesonotum. Timbal concealed by timbal cover in dorsal view; timbal cover globolised, projecting beyond corresponding lateral margin of abdomen. Aedeagus thick and curved apically; apex with pair of sclerotized lateral processes and pair of (membranous) saccate hooks between them. Uncal lobe large, separated from the other one distally or connected to the other one from near base to subapex.</p></tp:treatment-sec><tp:treatment-sec sec-type="Remarks"><title>Remarks.</title><p>This genus is closely similar to <italic><tp:taxon-name>Oncotympana</tp:taxon-name></italic> Stål in habitus, but differs from the latter in the following characteristics: pronotum about or more than twice as long as head; anterolateral pronotal collar not dentate; male operculum shorter than wide but very large; uncal lobes bifurcated; aedeagus very thick, with apex with a pair of sclerotized lateral processes and a pair of (membranous) saccate hooks between them.</p></tp:treatment-sec><tp:treatment-sec sec-type="Key to the species of Hyalessa"><title>Key to the species of <italic><tp:taxon-name>Hyalessa</tp:taxon-name></italic></title><table-wrap content-type="key" position="anchor" orientation="portrait"><table><tbody><tr><td rowspan="1" colspan="1">1</td><td rowspan="1" colspan="1">Fore wing with a faint spot merely at bases of apical cells second, third, fifth, and seventh, respectively</td><td rowspan="1" colspan="1">2</td></tr><tr><td rowspan="1" colspan="1">–</td><td rowspan="1" colspan="1">Fore wing with a distinct large fuscous spot at bases of apical cells second, third, fifth, and seventh and a marginal series of minute pale fuscous spots near apices of longitudinal veins to apical cells, respectively</td><td rowspan="1" colspan="1">3</td></tr><tr><td rowspan="1" colspan="1"><!--PageBreak-->2</td><td rowspan="1" colspan="1">Uncal lobes separated from the other one from middle of uncus, with posterior margin rounded and outer margin weakly convex</td><td rowspan="1" colspan="1"><italic><tp:taxon-name>Hyalessa ronshana</tp:taxon-name></italic></td></tr><tr><td rowspan="1" colspan="1">–</td><td rowspan="1" colspan="1">Uncal lobes connected to each other closely from near base to apex, with lateral margin slightly concave basally and convex to distal margin</td><td rowspan="1" colspan="1"><italic><tp:taxon-name>Hyalessa batangensis</tp:taxon-name></italic> sp. n.</td></tr><tr><td rowspan="1" colspan="1">3</td><td rowspan="1" colspan="1">Male opercula well separated from each other, or close to each other but not overlapping</td><td rowspan="1" colspan="1">4</td></tr><tr><td rowspan="1" colspan="1">–</td><td rowspan="1" colspan="1">Male opercula overlapping medially</td><td rowspan="1" colspan="1">5</td></tr><tr><td rowspan="1" colspan="1">4</td><td rowspan="1" colspan="1">Male opercula entirely dark greenish ochraceous, and abdomen (both in males and females) with broad olivaceous or ochraceous markings</td><td rowspan="1" colspan="1"><italic><tp:taxon-name>Hyalessa mahoni</tp:taxon-name></italic> comb. n.</td></tr><tr><td rowspan="1" colspan="1">–</td><td rowspan="1" colspan="1">Male opercula entirely much infuscated to black</td><td rowspan="1" colspan="1"><italic><tp:taxon-name>Hyalessa melanoptera</tp:taxon-name></italic> comb. n.</td></tr><tr><td rowspan="1" colspan="1">5</td><td rowspan="1" colspan="1">Body smaller, body length &lt; 26.0 mm</td><td rowspan="1" colspan="1">6</td></tr><tr><td rowspan="1" colspan="1">–</td><td rowspan="1" colspan="1">Body larger, body length &gt; 30.0 mm</td><td rowspan="1" colspan="1">9</td></tr><tr><td rowspan="1" colspan="1">6</td><td rowspan="1" colspan="1">Male opercula not reaching hind margin of abdominal sternite II</td><td rowspan="1" colspan="1"><italic><tp:taxon-name>Hyalessa stratoria</tp:taxon-name></italic> comb. n.</td></tr><tr><td rowspan="1" colspan="1">–</td><td rowspan="1" colspan="1">Male opercula extending to hind margin of abdominal sternite II</td><td rowspan="1" colspan="1">7</td></tr><tr><td rowspan="1" colspan="1">7</td><td rowspan="1" colspan="1">Mesonotum green or ochraceous; opercula pale yellowish green</td><td rowspan="1" colspan="1"><italic><tp:taxon-name>Hyalessa virescens</tp:taxon-name></italic> comb. n.</td></tr><tr><td rowspan="1" colspan="1">–</td><td rowspan="1" colspan="1">Mesonotum black; opercula testaceous</td><td rowspan="1" colspan="1">8</td></tr><tr><td rowspan="1" colspan="1">8</td><td rowspan="1" colspan="1">Body smaller, body length about 13.0 mm; uncal lobes separated from each other from near base of uncus</td><td rowspan="1" colspan="1"><italic><tp:taxon-name>Hyalessa expansa</tp:taxon-name></italic> comb. n.</td></tr><tr><td rowspan="1" colspan="1">–</td><td rowspan="1" colspan="1">Body larger, body length about 25.0 mm; uncal lobes separated from each other from middle of uncus</td><td rowspan="1" colspan="1"><italic><tp:taxon-name>Hyalessa ella</tp:taxon-name></italic> comb. n.</td></tr><tr><td rowspan="1" colspan="1">9</td><td rowspan="1" colspan="1">Head narrower, about 0.73 times as wide as pronotum; uncal lobes broad, with outer margins convexly sinuate and inner margins nearly straight</td><td rowspan="1" colspan="1"><italic><tp:taxon-name>Hyalessa obnubila</tp:taxon-name></italic> comb. n.</td></tr><tr><td rowspan="1" colspan="1">–</td><td rowspan="1" colspan="1">Head broader, about 0.79 times as wide as pronotum; uncal lobes long, with inner margins parallel to outer margins</td><td rowspan="1" colspan="1"><italic><tp:taxon-name>Hyalessa maculaticollis</tp:taxon-name></italic></td></tr></tbody></table></table-wrap></tp:treatment-sec></tp:taxon-treatment>
