# Supplementary material for: On cicadas of Hyalessa maculaticollis complex (Hemiptera, Cicadidae) of China
Source: Zookeys. 2014 Jan 13;(369):25–41. doi: 10.3897/zookeys.369.6506 (PMC3904117; doi:10.3897/zookeys.369.6506)
Supplement: XML Treatment for Hyalessa batangensis [file zookeys.369.6506-treatment3.xml]

<!DOCTYPE tp:taxon-treatment
  PUBLIC "-//TaxonX//DTD Taxonomic Treatment Publishing DTD v0 20100105//EN" "tax-treatment-NSO.dtd">
<tp:taxon-treatment xmlns:tp="http://www.plazi.org/taxpub"><tp:treatment-meta><mixed-citation publication-type="journal"><person-group><name><surname>Wang</surname><given-names>Xu</given-names></name><name><surname>Hayashi</surname><given-names>Masami</given-names></name><name><surname>Wei</surname><given-names>Cong</given-names></name></person-group><article-title>On cicadas of <italic>Hyalessa maculaticollis</italic> complex (Hemiptera, Cicadidae) of China</article-title><source>Zookeys</source><day>13</day><month>1</month><year>2014</year><volume>2014</volume><issue>369</issue><fpage>25</fpage><lpage>41</lpage><pub-id pub-id-type="doi">10.3897/zookeys.369.6506</pub-id></mixed-citation></tp:treatment-meta><tp:nomenclature><tp:taxon-name>
                            <tp:taxon-name-part taxon-name-part-type="genus">Hyalessa</tp:taxon-name-part>
                            <tp:taxon-name-part taxon-name-part-type="species">batangensis</tp:taxon-name-part>
                            <object-id xmlns:xlink="http://www.w3.org/1999/xlink" content-type="zoobank" xlink:type="simple">http://zoobank.org/F42CAD01-CECC-408F-A4EB-11B74EE23C34</object-id>
                            <object-id xmlns:xlink="http://www.w3.org/1999/xlink" xlink:type="simple">http://species-id.net/wiki/Hyalessa_batangensis</object-id>
                        </tp:taxon-name><tp:taxon-status xmlns:xlink="http://www.w3.org/1999/xlink" xlink:type="simple">sp. n.</tp:taxon-status><xref ref-type="fig" rid="F4">Figs 4</xref><xref ref-type="fig" rid="F5">–5</xref></tp:nomenclature><tp:treatment-sec sec-type="Type material"><title>Type material.</title><p>Holotype: ♂ (NWAFU),China: Batang County, Sichuan Prov., 12.VIII.2001. Paratype: 1♂ (NWAFU),China: Batang County, Sichuan Prov., 12.VIII.2001.</p></tp:treatment-sec><tp:treatment-sec sec-type="Measurements of types"><title>Measurements of types.</title><p>(2♂♂): Body length: 26.6–31.8; fore wing length: 37.1–43.5; fore wing width: 12.4–15.2; width of head including eyes: 8.6–10.3; pronotum width (including pronotal collar): 11.3–14.0; mesonotum width: 9.4–10.9.</p></tp:treatment-sec><tp:treatment-sec sec-type="Etymology"><title>Etymology.</title><p>The species name is derived from the location of the types.</p></tp:treatment-sec><tp:treatment-sec sec-type="Description of male"><title>Description of male.</title><p>Head (<xref ref-type="fig" rid="F4">Fig. 4A, C</xref>) about 0.74 times as wide as pronotum. Compound eye greenish brown, ocellus red. Postclypeus moderately swollen, with black medial longitudinal fasciae and greenish yellow transverse grooves on each side. Anteclypeus black, with yellowish green fasciae medially. Rostrum with black apex extending to posterior trochanter.</p><p>Thorax (<xref ref-type="fig" rid="F4">Fig. 4A, C</xref>). Pronotum and mesonotum almost black, pronotum with pair of submedian markings and pair of lateral markings yellow greenish. Mesonotum with pair of submedian markings and lateral markings respectively, or without distinct markings. Cruciform elevation black, with pair of yellow greenish markings on anterior angles. Metanotum and lateral part of cruciform elevation yellowish green. Thoracic sternites yellow greenish, with ochraceous patches.</p><p>Legs (<xref ref-type="fig" rid="F4">Fig. 4E</xref>). Dark brown, fore femur with large yellowish ochraceous patch medially and smaller ochraceous patch near posterior margin in lateral view. Fore tibia and mid femur, tibia mostly dark brown. Fore femur with primary spine conical and less angled; secondary and subapical spines erect and pointed.</p><p>Wings (<xref ref-type="fig" rid="F4">Fig. 4A, B</xref>). Hyaline, fore wing with indistinct infuscation at bases of apical cells second and third; no fuscous spots near apices of longitudinal veins to apical cells.</p><p>Abdomen (<xref ref-type="fig" rid="F4">Fig. 4A, D</xref>). Black, with white pruinosity between tergite II and III. Timbal cover brownish ochraceous, circular and globose. Opercula yellow greenish, centrally overlapping, with rounded apex extending to posterior margin of sternite II. Abdominal sternites mostly black, with sternite VII, VIII and posterior margin of III, IV, V and VI yellow greenish.</p><p>Genitalia (<xref ref-type="fig" rid="F4">Fig. 4F, G, H</xref>). Pygofer barrel-shaped in ventral view. Uncal lobes connected to each other closely from near base to apex; lateral margin of uncal lobe slightly concave basally and convex to distal margin. Aedeagus with apex curved ventrally, expended subapically; apex with sclerotized lateral processes very broad and rounded, pair of (membraneous) saccate hooks between sclerotized lateral processes.</p><fig id="F4" position="float" orientation="portrait"><label>Figure 4.</label><caption><p><italic><tp:taxon-name>Hyalessa batangensis</tp:taxon-name></italic> sp. n. (male, holotype). <bold>A</bold> habitus, dorsal view <bold>B</bold> habitus, ventral view <bold>C</bold> head and thorax, dorsal view <bold>D</bold> head and thorax, ventral view <bold>E</bold> left foreleg, showing the spines on fore femur <bold>F</bold> male pygofer, ventral view <bold>G</bold> male pygofer, lateral view <bold>H</bold> aedeagus.</p></caption><graphic xmlns:xlink="http://www.w3.org/1999/xlink" xlink:href="ZooKeys-369-025-g004.jpg" position="float" orientation="portrait" xlink:type="simple"/></fig></tp:treatment-sec><tp:treatment-sec sec-type="Female"><title>Female.</title><p>Unknown.</p></tp:treatment-sec><tp:treatment-sec sec-type="Distribution"><title>Distribution.</title><p>China (Sichuan).</p><!--PageBreak--></tp:treatment-sec><tp:treatment-sec sec-type="Remarks"><title>Remarks.</title><p>This new species can be distinguished from its congeners by the combination of the following characters: slender body, without fuscations on veins of fore wing, and uncal lobes connected to each other closely from near base to apex. There are slight differences of body size, markings on mesonotum, and the shape of aedeagus presents between the holotype and the paratype: the holotype has a bigger body size (31.8 mm), a pair of submedian markings and a pair of lateral markings on mesonotum, and a pair of broad, rounded sclerotized lateral processes on aedeagus (<xref ref-type="fig" rid="F4">Fig. 4</xref>); the paratype has a smaller body size (26.6 mm), without distinct markings on mesonotum, and the sclerotized lateral processes on aedeagus are short and acute (<xref ref-type="fig" rid="F5">Fig. 5</xref>). We tentatively treat the latter as an intraspecific variation of this species, and its identity needs to be confirmed when more materials are available.</p><fig id="F5" position="float" orientation="portrait"><label>Figure 5.</label><caption><p><italic><tp:taxon-name>Hyalessa batangensis</tp:taxon-name></italic> sp. n. (male, paratype). <bold>A</bold>. habitus. dorsal view <bold>B</bold> habitus, ventral view <bold>C</bold> head and thorax, dorsal view <bold>D</bold> head and thorax, ventral view <bold>E</bold> left foreleg, showing the spines on fore femur <bold>F</bold> male pygofer, ventral view <bold>G</bold> male pygofer, lateral view <bold>H</bold> aedeagus.</p></caption><graphic xmlns:xlink="http://www.w3.org/1999/xlink" xlink:href="ZooKeys-369-025-g005.jpg" position="float" orientation="portrait" xlink:type="simple"/></fig><!--PageBreak--></tp:treatment-sec></tp:taxon-treatment>
