# Supplementary material for: On cicadas of Hyalessa maculaticollis complex (Hemiptera, Cicadidae) of China
Source: Zookeys. 2014 Jan 13;(369):25–41. doi: 10.3897/zookeys.369.6506 (PMC3904117; doi:10.3897/zookeys.369.6506)
Supplement: XML Treatment for Hyalessa maculaticollis [file zookeys.369.6506-treatment4.xml]

<!DOCTYPE tp:taxon-treatment
  PUBLIC "-//TaxonX//DTD Taxonomic Treatment Publishing DTD v0 20100105//EN" "tax-treatment-NSO.dtd">
<tp:taxon-treatment xmlns:tp="http://www.plazi.org/taxpub"><tp:treatment-meta><mixed-citation publication-type="journal"><person-group><name><surname>Wang</surname><given-names>Xu</given-names></name><name><surname>Hayashi</surname><given-names>Masami</given-names></name><name><surname>Wei</surname><given-names>Cong</given-names></name></person-group><article-title>On cicadas of <italic>Hyalessa maculaticollis</italic> complex (Hemiptera, Cicadidae) of China</article-title><source>Zookeys</source><day>13</day><month>1</month><year>2014</year><volume>2014</volume><issue>369</issue><fpage>25</fpage><lpage>41</lpage><pub-id pub-id-type="doi">10.3897/zookeys.369.6506</pub-id></mixed-citation></tp:treatment-meta><tp:nomenclature><tp:taxon-name>
                            <tp:taxon-name-part taxon-name-part-type="genus">Hyalessa</tp:taxon-name-part>
                            <tp:taxon-name-part taxon-name-part-type="species">maculaticollis</tp:taxon-name-part>
                            <object-id xmlns:xlink="http://www.w3.org/1999/xlink" xlink:type="simple">http://species-id.net/wiki/Hyalessa_maculaticollis</object-id>
                        </tp:taxon-name><tp:taxon-authority>(Motschulsky)</tp:taxon-authority><tp:nomenclature-citation-list><tp:nomenclature-citation><tp:taxon-name>Cicada maculaticollis</tp:taxon-name><comment> Motschulsky, 1866: 185.</comment></tp:nomenclature-citation><tp:nomenclature-citation><tp:taxon-name>Pomponia maculaticollis</tp:taxon-name><comment> Distant, 1888: 296.</comment></tp:nomenclature-citation><tp:nomenclature-citation><tp:taxon-name>Oncotympana maculaticollis</tp:taxon-name><comment>: Distant 1905: 559.</comment></tp:nomenclature-citation><tp:nomenclature-citation><tp:taxon-name>Oncotympana fuscata</tp:taxon-name><comment> Distant, 1905: 558.</comment></tp:nomenclature-citation><tp:nomenclature-citation><tp:taxon-name>Oncotympana coreanus</tp:taxon-name><comment> Kato, 1925: 27.</comment></tp:nomenclature-citation><tp:nomenclature-citation><tp:taxon-name>Sonata maculaticollis</tp:taxon-name><comment> Lee, 2010: 20.</comment></tp:nomenclature-citation><!--PageBreak--></tp:nomenclature-citation-list></tp:nomenclature><tp:treatment-sec sec-type="Material examined"><title>Material examined.</title><p>1♂ (NWAFU), China: Mt. Emei, Sichuan Prov., 5.V.1957; 1♂ (NWAFU), China: Mt. Emei, Sichuan Prov., 22.VII.1974; 8♂♂ (NWAFU), China: Mt. Emei, Sichuan Prov., 22.VII.1991; 4♂♂ (NWAFU), China: Mt. Emei, Sichuan Prov., 26.VII.1991; 1♂ (NWAFU),China: Mt. Emei, Sichuan Prov., 23.VII.2009; 1♂ (NWAFU), China: Beijing, 14.VII.1961; 1♂ (NWAFU), China: Beijing, 18.VII.1961; 3♂♂ (NWAFU), China: Qingdao, Shandong Prov., 29.VII.2010; 3♂♂ (NWAFU), China: Qingdao, Shandong Prov., 2.VIII.2010; 3♂♂ (NWAFU), China: Qingdao, Shandong Prov., 4.VIII.2010; 5♂♂ (NWAFU), China: Qingdao, Shandong Prov., 8.VIII.2010; 1♂ (NWAFU), China: Chunhua County, Shaanxi Prov., 6.VIII.1981; 1♂ (NWAFU), China: Guangdong Prov., 5.VIII.1957; 2♂♂ (NWAFU), China: Mts. Shennongjia, Hubei Prov., 11.VIII.2004; 1♂ (NWAFU), China: Mts. Shennongjia, Hubei Prov., 15.VIII.2004; 2♂♂ (NWAFU), China: Huoditang, Ningshan County, Shaanxi Prov., 5.VIII.2008; 2♂♂ (NWAFU), China: Mt. Nanwutai, Xi’an, Shaanxi Prov., 25.VII.1951; 2♂♂ (NWAFU), China: Mt. Nanwutai, Xi’an, Shaanxi Prov., 26.VIII.1957; 1♂ (NWAFU), China: Mt. Nanwutai, Xi’an, Shaanxi Prov., 13.VII.1959; 1♂ (NWAFU), China: Mt. Tianmu, Zhejiang Prov., 15.VIII.1965; 1♂ (NWAFU), China: Mt. Tianmu, Zhejiang Prov., 26.VII.2003; 2♂♂ (NWAFU), China: Mt. Tianmu, Zhejiang Prov., 28.VII.2003; 1♂ (NWAFU), China: Mt. Tianmu, Zhejiang Prov., 29.VII.2003; 31♂♂ (NWAFU), China: Mt. Huping, Hunan Prov., 26.VII.2013; 4♂♂ (NWAFU), China: Mt. Qingcheng, Sichuan Prov., 9.VIII.2013.</p></tp:treatment-sec><tp:treatment-sec sec-type="Main characters"><title>Main characters.</title><p>Body large, head slightly shorter than base of mesonotum in dorsal view. Rostrum extending to the posterior trochanter. Mesonotum black with following green markings: two large central obconical spots, three pairs of large greenish spots around them and pair of greenish spots on each lateral margin. Abdomen black; timbal cover ochraceous. Wings hyaline; fore wing with large fuscous spot at bases of apical cells second, third, fifth, and seventh; a marginal series of minute pale fuscous spots near apices of longitudinal veins to apical cells. Opercula in male broad, convex, extending to posterior margin of second abdominal segment, and overlapping; opercula in female smaller than those of male and broadly separated from each other. Aedeagus thick and curve ventrally, expended subapically, with a pair of sclerotized lateral processes apically as well as a pair of (membraneous) saccate hooks when everted.</p></tp:treatment-sec><tp:treatment-sec sec-type="Remarks"><title>Remarks.</title><p>After examining the holotype (male) of <!--PageBreak--><italic><tp:taxon-name>Oncotympana fuscata</tp:taxon-name></italic> Distantpreserved in the Muséum National d’Histoire Naturelle (by MH) and investigating the intraspecific variability of <italic><tp:taxon-name>Hyalessa maculaticollis</tp:taxon-name></italic>, we reconfirm that <italic><tp:taxon-name>Hyalessa fuscata</tp:taxon-name></italic> is a junior synonym of <italic><tp:taxon-name>Hyalessa maculaticollis</tp:taxon-name></italic>, as previously proposed by several authors. Among the species of <italic><tp:taxon-name>Hyalessa</tp:taxon-name></italic>, <italic><tp:taxon-name>Hyalessa maculaticollis</tp:taxon-name></italic> has the widest range of distribution, from the Russian Maritime Territory, Korean Peninsula, Japan to China. This species mainly occurs in the forests, and the calling song of males is very loud with a complex transposition. <italic><tp:taxon-name>Hyalessa maculaticollis</tp:taxon-name></italic> is noted for its great intraspecific variability, including body size, markings on thorax, timbal cover, opercula and aedeagus, which has been recorded by <xref ref-type="bibr" rid="B9">Hayashi and Saisho (2011)</xref> based on materials collected from Japan. In this study, based on more materials collected from different locations in China, we further investigate the intraspecific variability of this species. For details, see below.</p></tp:treatment-sec><tp:treatment-sec sec-type="Intraspecific variability"><title>Intraspecific variability.</title><p><bold>Body size.</bold> (1) Medium, about 30 mm in length (<xref ref-type="fig" rid="F6">Fig. 6F</xref>); (2) Large, about 36 mm in length (<xref ref-type="fig" rid="F6">Fig. 6A</xref>).</p><!--PageBreak--><p><bold>Coloration of body.</bold> (1) Generally black with green or ochreous markings (<xref ref-type="fig" rid="F6">Fig. 6A, D, G, H</xref>); (2) Generally yellowish with dark ochreous markings (<xref ref-type="fig" rid="F6">Fig. 6B</xref>); (3) Variegated (<xref ref-type="fig" rid="F6">Fig. 6C, E, F</xref>).</p><!--PageBreak--><p><bold>Markings on mesonotum.</bold> (1) Mesonotum with 5 pairs of greenish spots: a pair of very small ones near anterior margin, three large spots on disc, and a pair of very lagre spots on lateral margins, (<xref ref-type="fig" rid="F6">Fig. 6A, D</xref>); (2) Above mentioned 5 pairs of spots on mesonotum obscure or reduced (<xref ref-type="fig" rid="F6">Fig. 6C, E, G, H</xref>); (3) Mesonotum with no distinct markings on disc (<xref ref-type="fig" rid="F6">Fig. 6B, F</xref>).</p><p><bold>Timbal cover.</bold> (1) Black (<xref ref-type="fig" rid="F6">Fig. 6A, G, H</xref>); (2) Ochreous or greenish yellow, with dark ochreous to black patch on posterior area (<xref ref-type="fig" rid="F6">Fig. 6C, D, F</xref>); (3) Dark ochreous or yellow (<xref ref-type="fig" rid="F6">Fig. 6B, E</xref>).</p><p><bold>Male opercula.</bold> (1) Black (<xref ref-type="fig" rid="F7">Fig. 7A, H</xref>); (2) Light ochreous or brown (<xref ref-type="fig" rid="F7">Fig. 7B, F</xref>); (3) Variegated (<xref ref-type="fig" rid="F7">Fig. 7C, D, E, G</xref>).</p><p><bold>Shaft of aedeagus.</bold> (1) Aedeagal shaft slightly S-shaped in lateral view (<xref ref-type="fig" rid="F8">Fig. 8A, B, C, D, F, G</xref>); (2) Aedeagal shaft S-shaped in lateral view (<xref ref-type="fig" rid="F8">Fig. 8E</xref>); (3) Aedeagal shaft C-shaped in lateral view (<xref ref-type="fig" rid="F8">Fig. 8H</xref>).</p><p><bold>Apex of aedeagus.</bold> (1) Paired saccate hooks much shorter than the sclerotized lateral processes (<xref ref-type="fig" rid="F8">Fig. 8A, B, E</xref>); (2) Paired saccate hooks slightly shorter than the scle<!--PageBreak-->rotized lateral processes (<xref ref-type="fig" rid="F8">Fig. 8C, D, F, G</xref>); (3) Paired saccate hooks much longer than the sclerotized lateral processes (<xref ref-type="fig" rid="F8">Fig. 8H</xref>).</p><fig id="F6" position="float" orientation="portrait"><label>Figure 6.</label><caption><p><italic><tp:taxon-name>Hyalessa maculaticollis</tp:taxon-name></italic> (male). Habitus, dorsal view, showing intraspecific variability in Chinese populations. <bold>A</bold> material from Mt. Emei, Sichuan Prov. <bold>B</bold> material from Beijing <bold>C</bold> material from Qingdao, Shandong Prov. <bold>D</bold> material from Qingdao, Shandong Prov. <bold>E</bold> material from Chunhua County, Shaanxi Prov. <bold>F</bold> material from Guangdong Prov. <bold>G</bold> material from Mts. Shennongjia, Hubei Prov. <bold>H</bold> material from Huoditang, Ningshan County, Shaanxi Prov.</p></caption><graphic xmlns:xlink="http://www.w3.org/1999/xlink" xlink:href="ZooKeys-369-025-g006.jpg" position="float" orientation="portrait" xlink:type="simple"/></fig><fig id="F7" position="float" orientation="portrait"><label>Figure 7.</label><caption><p><italic><tp:taxon-name>Hyalessa maculaticollis</tp:taxon-name></italic> (male). Habitus, ventral view, showing intraspecific variability in Chinese populations. <bold>A</bold> material from Mt. Emei, Sichuan Prov. <bold>B</bold> material from Beijing <bold>C</bold> material from Qingdao, Shandong Prov. <bold>D</bold> material from Qingdao, Shandong Prov. <bold>E</bold> material from Chunhua County, Shaanxi Prov. <bold>F</bold> material from Guangdong Prov. <bold>G</bold> material from Mts. Shennongjia, Hubei Prov. <bold>H</bold> material from Huoditang, Ningshan County, Shaanxi Prov.</p></caption><graphic xmlns:xlink="http://www.w3.org/1999/xlink" xlink:href="ZooKeys-369-025-g007.jpg" position="float" orientation="portrait" xlink:type="simple"/></fig><fig id="F8" position="float" orientation="portrait"><label>Figure 8.</label><caption><p><italic><tp:taxon-name>Hyalessa maculaticollis</tp:taxon-name></italic> (male). Aedeagus, lateral view, showing intraspecific phenotypic variability in Chinese populations. <bold>A</bold> material from Qingdao, Shandong Prov. <bold>B</bold> material from Mt. Tianmu, Zhejiang Prov. <bold>C</bold> material from Huoditang, Ningshan County, Shaanxi Prov. <bold>D</bold> material from Mt. Qingcheng, Sichuan Prov. <bold>E</bold> material from Mt. Huping, Hunan Prov. <bold>F</bold> material from Mts. Shennongjia, Hubei Prov. <bold>G–H</bold> material from Mt. Nanwutai, Xi’an, Shaanxi Prov.</p></caption><graphic xmlns:xlink="http://www.w3.org/1999/xlink" xlink:href="ZooKeys-369-025-g008.jpg" position="float" orientation="portrait" xlink:type="simple"/></fig></tp:treatment-sec><ref-list><ref id="B9"><mixed-citation xmlns:xlink="http://www.w3.org/1999/xlink" xlink:type="simple"><person-group><name name-style="western"><surname>Hayashi</surname><given-names>M</given-names></name><name name-style="western"><surname>Saisho</surname><given-names>Y</given-names></name></person-group> (<year>2011</year>) <article-title>The Cicadidae of Japan.</article-title><publisher-name>Seibundo-shinkosha</publisher-name>, <publisher-loc>Tokyo</publisher-loc>, <fpage>1</fpage>–<lpage>224</lpage>. <comment>[in Japanese]</comment></mixed-citation></ref></ref-list></tp:taxon-treatment>
